# Supplementary material for: The lack of Tex44 causes severe subfertility with flagellar abnormalities in male mice
Source: Cell Mol Biol Lett. 2024 May 15;29:74. doi: 10.1186/s11658-024-00587-5 (PMC11094962; doi:10.1186/s11658-024-00587-5)
Supplement: Supplementary file 3 — Supplementary Material 3: Table 1. List of SNPs observed in the Tex44 and Spata3 genes of the Spretus species compared to the C57BL/6 reference genome and their potential impact according to the Polyphen-2 and SIFT softwares. [file 11658_2024_587_MOESM3_ESM.xlsx]

## Sheet: Feuil1
GENOTYPE	Ref allele	Spretus allele	SNP category	AA change	Polyphen 2	SIFT (Ensembl)
Tex44
rs252789575	A	G	missense_variant	T73A	benign	tolerated
rs259009031	A	G	missense_variant	I100V	benign	tolerated
rs30570951	C	T	missense_variant	A111V	poss damaging	tolerated
rs32222958	A	C	missense_variant	Y112S	benign	tolerated
rs236727082	T	C	missense_variant	I218T	benign	tolerated
rs219086192	A	T	missense_variant	T260S	benign	tolerated
rs242874384	T	C	missense_variant	L278P	poss damaging	tolerated
rs262344939	T	A	missense_variant	V289E	benign	tolerated
rs31720259	A	C	missense_variant	N299T	benign	tolerated
rs215427680	A	G	missense_variant	H380R	poss damaging	tolerated
rs231803542	A	G	missense_variant	Q386R	benign	tolerated
rs216711513	A	G	missense_variant	H490R	benign	tolerated
Spata3
rs247215007	A	C	missense_variant	T56P	benign	tolerated
rs211878383	C	G	missense_variant	H58Q	benign	tolerated
rs230400452	C	G	missense_variant	P80R	benign	tolerated
rs33019826	T	G	missense_variant	F85C	benign	tolerated
rs214402804	A	T	missense_variant	S97C	proba damaging	tolerated
rs225612174	A	G	missense_variant	H125R	proba damaging	tolerated
rs251357907	G	A	missense_variant	R141Q	proba damaging	deleterious
