# Supplementary material for: The lack of Tex44 causes severe subfertility with flagellar abnormalities in male mice
Source: Cell Mol Biol Lett. 2024 May 15;29:74. doi: 10.1186/s11658-024-00587-5 (PMC11094962; doi:10.1186/s11658-024-00587-5)
Supplement: Supplementary file 4 — Supplementary Material 4: Table 2. List of primers used, their sequence, position, expected amplicon size (bp) and use. [file 11658_2024_587_MOESM4_ESM.xlsx]

## Sheet: Feuil1
Gene	Upstream primer sequence	Name	Location	Downstream primer sequence	Name	Location	Amplicon size (bp)	Assay
Tex44	GACCCTTGCTCTACAAGTACCTGTG	F2	upstream	TTTGATCTACATCATGTTCAGCTAG	R2	exon 1	327	Genotyping WT allele
Tex44	GACCCTTGCTCTACAAGTACCTGTG	F2	upstream	GGGCTGAGCAACAGGCAGGTACATG	R6	downstream	264	Genotyping deleted allele
Tex44	CTTCCCAACCACCATAAGTAGC	1F	5'UTR/exon 1	GTCCTGCTCTTCATTTTGCTCT	1R	exon 1	276	cDNA amplification
Spata3	CATACCCACAGGGGAGACTG	cDNA-F2	5'UTR/exon 1	AAAGATTCGGCTATGGCAAA	cDNA-R2	exon 2	496	cDNA amplification
Prm1	ACAAAATTCCACCTGCTCACA	F	5'UTR/exon 1	GTTTTTCATCGGCGGTGGC	R	3'UTR/exon 2	344	cDNA amplification
