# Supplementary material for: The lack of Tex44 causes severe subfertility with flagellar abnormalities in male mice
Source: Cell Mol Biol Lett. 2024 May 15;29:74. doi: 10.1186/s11658-024-00587-5 (PMC11094962; doi:10.1186/s11658-024-00587-5)
Supplement: Supplementary file 6 — Supplementary Material 6: Table 4. Comparison of the phenotypes of the Rc3 IRCS line, the Tex44-KO and the Spata3-KO lines. [file 11658_2024_587_MOESM6_ESM.xlsx]

## Sheet: Feuil1
PHENOTYPE	Rc3 IRCS line	Spata3-KO	Tex44-KO
In vivo fertility	Reduced	Normal	Reduced
In vitro fertility	Reduced	Reduced	Reduced
Sperm counts	Normal	Normal	Normal
Sperm mobility	Reduced	Normal	Reduced
Spontaneous acrosome reaction	Increased	No	No
Acrosome detachment	0.5	0.15	No
Residual bodies	15-20%	10-15%	No
Flagellum bending	No	No	0.8
Microtubule anomalies	No	No	0.6
Mitochondrial anomalies	No	No	Yes
