# Supplementary material for: The lack of Tex44 causes severe subfertility with flagellar abnormalities in male mice
Source: Cell Mol Biol Lett. 2024 May 15;29:74. doi: 10.1186/s11658-024-00587-5 (PMC11094962; doi:10.1186/s11658-024-00587-5)
Supplement: Supplementary file 7 — Supplementary Material 7: Table 5. Raw data corresponding to Figures 3b,c,d, 4b and 7b. [file 11658_2024_587_MOESM7_ESM.xlsx]

## Sheet: In vivo super-ovulation Fig3b
In vivo fertility rate after superovulation					1= Fertilized, 0=Unfertilized
	Experiment #1			Experiment #2			Experiment #3
	WT	Tex44-KO		WT	Tex44-KO		WT	Tex44-KO
	1	0		1	1		1	1
	1	0		1	1		1	1
	1	0		1	0		1	1
	1	0		1	0		1	1
	1	0		1	0		1	1
	1	0		1	0		1	1
	1	0		1	0		1	0
	1	0		1	0		1	0
	1	0		1	0		1	0
	1	0		1	0		1	0
	1	0		1	0		1	0
	1	0		1	0		1	0
	1	0		1	0		1	0
	1	0		1	0		1	0
	1	0		1			1	0
	1	0		1			1	0
	1	0		1			1	0
	1	0		1			1	0
	1	0		1			1	0
	1	0		1			1	0
	1	0		1			1	0
	1	0		1			1	0
	1	0		1			1	0
	1	0		1			1	0
	1	0		1			1	0
	1	0		1			1	0
	1	0		1			1	0
	1	0		1			1	0
	1	0		1			1	0
	1	0		1			1	0
	1	0		1			1	0
	1	0		1			1	0
	1	0		1			1	0
	1	1		1			1	0
	1	1		1			1	0
	1	1					1
	1	1					1
	1	1					1
	1	1					1
	0	1					1
	0	1					1
	0	1					1
	0	1					1
	0						1
							1
							1
							1
							1
							1
							1
Total	44	43		35	14		50	35
Fertilization rate	0.886364	0.232558		1	0.142857		1	0.171429

## Sheet: Cumulus intact IVF Fig3c
Cumulus-intact IVF fertilization rate						1= Fertilized, 0=Unfertilized
	Experiment #1			Experiment #2			Experiment #3			Experiment #4			Experiment #5
	WT	Tex44-KO		WT	Tex44-KO		WT	Tex44-KO		WT	Tex44-KO		WT	Tex44-KO
	1	0		1	0		1	0		1	0		1	0
	1	0		1	0		1	0		1	0		1	0
	1	0		1	0		1	0		1	0		1	0
	1	0		1	0		1	0		1	0		1	0
	1	0		1	0		1	0		1	0		1	0
	1	0		1	0		1	0		1	0		1	0
	0	0		1	0		1	0		1	0		1	0
	0	0		0	0		1	0		1	0		1	0
	0	0		0	0		0	0		1	0		1	0
	0	0		0	0		0	0		1	0		1	0
	0	0		0	0		0	0		1	0		1	0
	0	0		0	0		0	0		1	0		1	0
	0	0		0			0	0		1	0		1	0
	0	0		0			0	0		1	0		1	0
	0	0		0			0	0		1	0		1	0
	0	0		0			0	0		1	0		1	0
	0			0			0	0		1	0		1	0
	0			0			0	0		1	0		1	0
	0			0			0	0		1	0		1	0
	0			0			0	0		1	0		1	0
	0			0			0	0		1	0		1	0
	0			0			0	0		1	0		1	0
	0			0			0	0		0	0		1	0
	0			0			0	0		0	0		1	0
	0			0			0	0		0	0		0	0
	0			0			0	0		0	0		0	0
	0						0	0		0	0		0	0
	0						0	0		0	0		0	0
	0							0		0	0		0
	0							0		0	0		0
								0		0	1		0
								0		0			0
								0		0
								0		0
								0		0
								0
								0
Total (n)	30	16		26	12		28	37		35	31		32	28
Fertilization rate (%)	0.2	0		0.269231	0		0.285714	0		0.628571	0.0322581		0.75	0

## Sheet: ZP-free IVF Fig3d
ZP-free IVF fertilization index						0 to 3 : number of decondensed sperm heads per oocyte
	Experiment #1			Experiment #2				Experiment #3				Experiment #4
	WT	Tex44-KO		WT	Tex44-KO	Tex44-KO (10x spz)		WT	Tex44-KO	Tex44-KO (10x spz)		WT	Tex44-KO	Tex44-KO (10x spz)
	2	0		2	0	0		1	1	0		0	0	0
	1	0		1	0	0		1	1	0		0	0	0
	1	0		1	0	0		0	1	0		0	0	0
	1	0		1	0	0		0	1	0		0	0	0
	1	0		1	0	0		1	0	0		0	0	0
	2	0		2	0	1		1	0	0		0	0	0
	2	0		1	0	1		1	0	0		0	0	1
	2	0		2	0	1		1	0	1		0	0	1
	1	0		1	0	1		2	0	1		0	0	1
	1	0		2	0	1		1	0	1		1	0	1
	2	0		1	0	2		2	0	1		1	0	1
	1	0		2	0	2			0	1		1	0	1
	1	0		2	0	2			0	1		1	0	1
	3	0		1	0	2				1		1	0	1
	0	0		2	1	2				1		1	0	1
	0	0		1	1	1				1		1	0	1
	0	0		1	1	1				1		1	0	1
	0	0		1	1	1				2		1	0	1
	0	0		1		1				2		2	0	1
	0	0				1				1		2	1	1
		0				1				1		2	1	1
		0				1				1		3	1	1
		0				1				1			1	1
		0				1				2				1
						1				2				1
										2				1
														1
														1
														1
														1
														1
														1
														2
														2
														2
														2
														2
														2
														2
														2
Total (n)	20	24		19	18	25		11	13	26		22	23	40
Fertilization index	1.05	0		1.36842	0.222222	1		1	0.307692	0.923077		0.818182	0.173913	1.05

## Sheet: CASA Fig4b
Percentage of mobile sperm by CASA analysis
Experiment	WT	sperm analysed	Tex44-KO	sperm analysed
#1	75.2	3485	8.4	4443
#2	59.4	1478	5.6	4663
#3	59.2	2530	6.8	2996
#4	60.1	2393	14.1	1956

## Sheet: Sperm abnormalitites Fig7b
Percentage of abnormalities in the principal piece
Genotype	Image #	Sperm with a normal PP	Sperm with missing doublets
WT	5462	5
WT	5464	6
WT	5465	5
WT	5474					Normal	Missing	% abnormal
WT	5476				WT	180	8	4.25532
WT	5482	9	1		Tex44-KO	25	41	62.1212
WT	5484	5	1
WT	5485	9
WT	5486	12	2
WT	5487	1
WT	5489	11	1
WT	5490	8
WT	5491	8
WT	5493	12
WT	5598	11
WT	5600
WT	5601	4	1
WT	5602
WT	5603
WT	5604
WT	5605	10
WT	81380	9
WT	81381	3
WT	81382	4
WT	81387	4
WT	81388	13
WT	81383	5	1
WT	81389	9
WT	17282
WT	17357	4	1
WT	17358	13
	Total:	180	8		188 WT sperm observed
Tex44-KO	17319	0	3
Tex44-KO	17312
Tex44-KO	17321	0	2
Tex44-KO	17285
Tex44-KO	17291	1
Tex44-KO	17305
Tex44-KO	17314
Tex44-KO	17307
Tex44-KO	17313		2
Tex44-KO	17338		1
Tex44-KO	17296
Tex44-KO	17298
Tex44-KO	17302
Tex44-KO	17309	3	9
Tex44-KO	17317
Tex44-KO	17334
Tex44-KO	17343	1
Tex44-KO	17287
Tex44-KO	17295		1
Tex44-KO	17311
Tex44-KO	17315
Tex44-KO	17328		4
Tex44-KO	17329
Tex44-KO	17340		1
Tex44-KO	17344
Tex44-KO	17345		2
Tex44-KO	17347	2	3
Tex44-KO	17350	1	1
Tex44-KO	17351	4	2
Tex44-KO	17293	2	3
Tex44-KO	17294		1
Tex44-KO	17318
Tex44-KO	17349	1	1
Tex44-KO	17322	1	1
Tex44-KO	17326	1	1
Tex44-KO	17330	1	1
Tex44-KO	17332	2	1
Tex44-KO	17348	1
Tex44-KO	17353	1	1
Tex44-KO	17327	2
Tex44-KO	17346	1
	Total	25	41		66 Tex44-KO sperm observed
